# Supplementary material for: Cleaner fish recognize self in a mirror via self-face recognition like humans
Source: Proc Natl Acad Sci U S A. 2023 Feb 6;120(7):e2208420120. doi: 10.1073/pnas.2208420120 (PMC9963968; doi:10.1073/pnas.2208420120)
Supplement: Supplementary file 2 — Dataset S01 (XLSX) [file pnas.2208420120.sd01.xlsx]

## Sheet: Sheet1
Dataset S1. Dataset for Table 1: Cleaner-fish behaviors in three different treatments (n = 10 individuals)
Frequency of throat scraping (/ 1 hr)					Frequency of throat scraping (/ 2 hrs)
Ind ID	E1 (No treatment with mirror)	E2 (Mark no mirror)	E3 (Mark with mirror)		Ind ID	E1 (No treatment with mirror)	E2 (Mark no mirror)	E3 (Mark with mirror)
1	0	0	4.5		1	0	0	9
2	0	0	4		2	0	0	8
3	0	0	4		3	0	0	8
6	0	0	4		6	0	0	8
12	0	0	2		12	0	0	4
13	0	0	2		13	0	0	4
15	0	0	0.5		15	0	0	1
16	0	0	3		16	0	0	6
17	0	0	2		17	0	0	4
18	0	0	2.5		18	0	0	5
Mean	0	0	2.85		Mean	0	0	5.7
SEM	0	0	0.401732		SEM	0	0	0.803465
N	10	10	10		N	10	10	10
Time in posture reflecting the throat (sec/10 min)
Ind ID	E1 (No treatment with mirror)	E2 (Mark no mirror)	E3 (Mark with mirror)
1	20		49
2	21		67
3	24		64
6	15		81
12	21		75
13	33		89
15	19		43
16	23		55
17	11		98
18	38		84
Mean	22.5		70.5
SEM	2.50444		5.70039
N	10		10
Frequency of face and body scraping (times/h)
Ind ID	E1 (No treatment with mirror)	E2 (Mark no mirror)	E3 (Mark with mirror)
1	2.5	3.5	4.5
2	4.5	1	3
3	4	2.5	3.5
6	5	4.5	4				__
12	2	3	3.5
13	4.5	2.5	2.5
15	2.5	4.5	4.5
16	3	2.5	1
17	1.5	4	4
18	1	4	1
Mean	3.05	3.2	3.15
SEM	0.43748	0.351188	0.408588
N	10	10	10
Swimming speed (mm / sec)
Ind ID	E1 (No treatment with mirror)	E2 (Mark no mirror)	E3 (Mark with mirror)
1	36	60	72
1	42	78	78
1	48	66	72
1	48	60	78
1	42	60	84
2	90	108	102
2	78	96	114
2	90	90	114
2	96	84	108
2	90	108	102
3	78	78	126
3	96	66	108
3	90	66	138
3	84	72	132
3	78	84	102
6	102	132	108
6	96	120	102
6	96	102	96
6	102	102	90
6	102	120	96
12	126	108	132
12	132	114	126
12	114	114	114
12	120	126	114
12	126	120	138
13	84	72	78
13	72	72	72
13	90	66	90
13	72	96	78
13	66	84	90
15	102	108	108
15	90	84	102
15	90	78	114
15	78	96	102
15	96	102	108
16	108	138	126
16	120	132	120
16	126	132	126
16	108	126	132
16	120	126	132
17	72	78	84
17	60	78	66
17	48	84	84
17	54	66	78
17	54	72	72
18	102	84	108
18	108	96	102
18	96	90	114
18	114	90	114
18	96	78	120
Mean	88.56	93.24	103.32
SEM	7.8257	6.85635	6.10691
N	10	10	10
Frequency of fin spreading (times/10 min)
Ind ID	E1 (No treatment with mirror)	E2 (Mark no mirror)	E3 (Mark with mirror)
1	3	4	7
2	5	6	6
3	2	3	2
6	5	5	6
12	7	8	8
13	6	8	7
15	9	7	7
16	6	9	8
17	8	6	9
18	7	5	5
Mean	5.8	6.1	6.5
SEM	0.679869	0.604612	0.619139
N	10	10	10
Frequency of touching mirror by mouth (times/10 min)
Ind ID	E1 (No treatment with mirror)	E2 (Mark no mirror)	E3 (Mark with mirror)
1	2		1
2	5		3
3	3		5
6	3		3
12	4		6
13	3		4
15	4		2
16	1		4
17	5		2
18	8		9
Mean	3.8		3.9
SEM	0.61101		0.737111
N	10		10
