# Supplementary material for: Cleaner fish recognize self in a mirror via self-face recognition like humans
Source: Proc Natl Acad Sci U S A. 2023 Feb 6;120(7):e2208420120. doi: 10.1073/pnas.2208420120 (PMC9963968; doi:10.1073/pnas.2208420120)
Supplement: Supplementary file 3 — Dataset S02 (XLSX) [file pnas.2208420120.sd02.xlsx]

## Sheet: Sheet1
Dataset S2. Dataset for Fig. 1: Results of mark-test for 10 individuals of clener fish.
Frequency of throat scraping (/ 1 hr)					Frequency of throat scraping (/ 2 hrs)
Ind ID	E1 (No treatment with mirror)	E2 (Mark no mirror)	E3 (Mark with mirror)		Ind ID	E1 (No treatment with mirror)	E2 (Mark no mirror)	E3 (Mark with mirror)
1	0	0	4.5		1	0	0	9
2	0	0	4		2	0	0	8
3	0	0	4		3	0	0	8
6	0	0	4		6	0	0	8
12	0	0	2		12	0	0	4
13	0	0	2		13	0	0	4
15	0	0	0.5		15	0	0	1
16	0	0	3		16	0	0	6
17	0	0	2		17	0	0	4
18	0	0	2.5		18	0	0	5
Mean	0	0	2.85		Mean	0	0	5.7
SEM	0	0	0.401732		SEM	0	0	0.803465
N	10	10	10		N	10	10	10
Brown mark with mirror in Kohda et al. 2019 PLosBiol
IndID	No.Scraping	Obs. Time (min)	Times/1hr
#1	15	147.5	6.10169
#4	16	270	3.55556
#21	6	129	2.7907
#20	0		0
Mean			3.11199
SEM			1.25575
N			4
