# Supplementary material for: Cleaner fish recognize self in a mirror via self-face recognition like humans
Source: Proc Natl Acad Sci U S A. 2023 Feb 6;120(7):e2208420120. doi: 10.1073/pnas.2208420120 (PMC9963968; doi:10.1073/pnas.2208420120)
Supplement: Supplementary file 4 — Dataset S03 (XLSX) [file pnas.2208420120.sd03.xlsx]

## Sheet: Sheet1
Dataset S3. Dataset for Fig. 3.
Fig. 3A Total aggression frequency against the photographs presented.
Total aggression frequency (/5 min)
	Before MSR			After MSR
Ind ID	SS	UU		SS	UU	SU	US
1	21	23		2	35	4	31
2	103	127		3	42	3	45
3	44	19		1	39	1	34
6	28	35		2	22	3	11
12	7	12		2	25	2	32
13	6	10		0	11	1	10
15	10	11		1	5	2	6
16	9	11		2	8	0	6
17	10	9		1	9	3	8
18	7	9		0	6	2	7
Mean	24.5	26.6		1.4	20.2	2.1	19
SEM	9.53502	11.4583		0.305505	4.5529	0.378594	4.66905
N	10	10		10	10	10	10
Fig. 3B Three types of aggression frequency against the photographs presented.
Rushing frequency (/5 min)
	Before MSR			After MSR
Ind ID	SS	UU		SS	UU	SU	US
1	3	3		2	5	4	2
2	2	0		3	0	3	0
3	2	5		1	5	1	5
6	5	5		2	2	3	0
12	2	1		2	0	2	0
13	0	2		0	2	1	1
15	0	0		1	2	2	2
16	0	1		2	0	0	1
17	2	3		1	2	3	3
18	0	0		0	0	2	0
Mean	1.6	2		1.4	1.8	2.1	1.4
SEM	0.520683	0.614636		0.305505	0.61101	0.378594	0.520683
N	10	10		10	10	10	10
Bumping frequency (/5 min)
	Before MSR			After MSR
Ind ID	SS	UU		SS	UU	SU	US
1	6	13		0	11	0	13
2	3	1		0	0	0	18
3	24	6		0	15	0	12
6	6	13		0	9	0	6
12	2	3		0	8	0	3
13	0	2		0	3	0	2
15	3	3		0	3	0	0
16	3	2		0	2	0	0
17	2	2		0	2	0	0
18	0	0		0	0	0	0
Mean	4.9	4.5		0	5.3	0	5.4
SEM	2.21836	1.5		0	1.61967	0	2.09338
N	10	10		10	10	10	10
Biting frequency (/5 min)
	Before MSR			After MSR
Ind ID	SS	UU		SS	UU	SU	US
1	12	7		0	19	0	16
2	98	126		0	42	0	27
3	18	8		0	19	0	17
6	17	17		0	11	0	5
12	3	8		0	17	0	29
13	6	6		0	6	0	7
15	7	8		0	0	0	4
16	6	8		0	6	0	5
17	6	4		0	5	0	5
18	7	9		0	6	0	7
Mean	18	20.1		0	13.1	0	12.2
SEM	9.02835	11.8147		0	3.81939	0	3.01035
N	10	10		10	10	10	10
Fig. 3C Change of aggression to photo images during 5 min.
Before MSR SS
Ind ID	20 sec	40 sec	60 sec	80 sec	100 sec	120 sec	140 sec	160 sec	180 sec	200 sec	220 sec	240 sec	260 sec	280 sec	300 sec
1	3	1	0	0	0	0	2	1	0	3	0	4	4	2	1
2	10	8	5	8	2	7	5	7	8	8	9	6	7	8	5
3	4	2	3	3	3	2	2	3	3	4	3	4	3	2	3
4	2	1	1	3	1	1	1	3	3	2	2	3	2	1	2
5	2	1	1	0	0	0	0	0	1	1	0	0	1	0	0
6	5	0	0	1	0	0	0	0	0	0	0	0	0	0	0
7	2	3	1	1	1	0	0	0	0	1	0	1	0	0	0
8	2	2	1	1	1	0	1	0	0	0	0	1	0	0	0
9	1	0	1	1	0	2	1	0	0	1	0	1	2	0	0
10	1	2	0	2	0	0	1	1	0	0	0	0	0	0	0
Mean	3.2	2	1.3	2	0.8	1.2	1.3	1.5	1.5	2	1.4	2	1.9	1.3	1.1
SEM	0.85375	0.730297	0.495536	0.745356	0.326599	0.69602	0.472582	0.718795	0.819892	0.788811	0.909212	0.666667	0.72188	0.789515	0.546707
N	10	10	10	10	10	10	10	10	10	10	10	10	10	10	10
Before MSR UU
Ind ID	20 sec	40 sec	60 sec	80 sec	100 sec	120 sec	140 sec	160 sec	180 sec	200 sec	220 sec	240 sec	260 sec	280 sec	300 sec
1	2	2	2	2	2	2	2	1	3	0	2	1	0	2	0
2	12	10	8	8	9	10	7	9	10	8	9	8	6	7	6
3	2	0	2	0	2	0	2	3	2	2	4	0	0	0	0
4	5	2	3	3	2	2	2	3	3	2	3	3	2	0	0
5	2	2	0	1	1	1	1	1	1	0	0	0	0	1	1
6	2	1	0	1	1	1	0	2	0	0	0	2	0	0	0
7	4	3	2	1	1	0	0	0	0	0	0	0	0	0	0
8	3	0	1	0	0	0	1	2	1	0	0	0	2	1	0
9	2	0	1	0	0	2	1	1	0	1	0	0	0	0	1
10	1	0	0	1	0	2	0	1	1	0	0	1	1	0	1
Mean	3.5	2	1.9	1.7	1.8	2	1.6	2.3	2.1	1.3	1.8	1.5	1.1	1.1	0.9
SEM	1.01379	0.954521	0.752034	0.760847	0.840635	0.930949	0.653197	0.803465	0.948098	0.789515	0.928559	0.792324	0.604612	0.690411	0.585947
N	10	10	10	10	10	10	10	10	10	10	10	10	10	10	10
After MSR SS
Ind ID	20 sec	40 sec	60 sec	80 sec	100 sec	120 sec	140 sec	160 sec	180 sec	200 sec	220 sec	240 sec	260 sec	280 sec	300 sec
1	2	0	0	0	0	0	0	0	0	0	0	0	0	0	0
2	3	0	0	0	0	0	0	0	0	0	0	0	0	0	0
3	1	0	0	0	0	0	0	0	0	0	0	0	0	0	0
4	1	1	0	0	0	0	0	0	0	0	0	0	0	0	0
5	2	0	0	0	0	0	0	0	0	0	0	0	0	0	0
6	0	0	0	0	0	0	0	0	0	0	0	0	0	0	0
7	1	0	0	0	0	0	0	0	0	0	0	0	0	0	0
8	2	0	0	0	0	0	0	0	0	0	0	0	0	0	0
9	1	0	0	0	0	0	0	0	0	0	0	0	0	0	0
10	0	0	0	0	0	0	0	0	0	0	0	0	0	0	0
Mean	1.3	0.1	0	0	0	0	0	0	0	0	0	0	0	0	0
SEM	0.3	0.1	0	0	0	0	0	0	0	0	0	0	0	0	0
N	10	10	10	10	10	10	10	10	10	10	10	10	10	10	10
After MSR UU
Ind ID	20 sec	40 sec	60 sec	80 sec	100 sec	120 sec	140 sec	160 sec	180 sec	200 sec	220 sec	240 sec	260 sec	280 sec	300 sec
1	0	0	0	4	4	3	3	2	4	4	2	4	2	1	2
2	3	5	1	2	3	3	5	3	2	2	3	3	2	3	2
3	2	6	1	0	1	5	1	1	4	4	5	4	3	2	0
4	2	4	1	0	0	0	5	1	2	2	1	2	1	0	1
5	0	0	0	2	2	3	1	2	2	2	2	2	4	2	1
6	2	2	2	2	0	1	0	0	1	0	0	0	0	0	1
7	2	1	0	0	0	0	0	0	0	1	0	0	0	0	1
8	2	1	0	0	0	2	0	1	1	0	0	0	1	0	0
9	0	0	0	0	0	0	3	2	1	1	1	1	0	0	0
10	2	1	0	2	0	0	0	0	0	0	0	0	0	0	1
Mean	1.5	2	0.5	1.2	1	1.7	1.8	1.2	1.7	1.6	1.4	1.6	1.3	0.8	0.9
SEM	0.341565	0.699206	0.223607	0.442217	0.471405	0.558768	0.646357	0.326599	0.448454	0.476095	0.520683	0.520683	0.448454	0.359011	0.233333
N	10	10	10	10	10	10	10	10	10	10	10	10	10	10	10
After MSR SU
Ind ID	20 sec	40 sec	60 sec	80 sec	100 sec	120 sec	140 sec	160 sec	180 sec	200 sec	220 sec	240 sec	260 sec	280 sec	300 sec
1	4	0	0	0	0	0	0	0	0	0	0	0	0	0	0
2	3	0	0	0	0	0	0	0	0	0	0	0	0	0	0
3	1	0	0	0	0	0	0	0	0	0	0	0	0	0	0
4	1	2	0	0	0	0	0	0	0	0	0	0	0	0	0
5	2	0	0	0	0	0	0	0	0	0	0	0	0	0	0
6	1	0	0	0	0	0	0	0	0	0	0	0	0	0	0
7	2	0	0	0	0	0	0	0	0	0	0	0	0	0	0
8	0	0	0	0	0	0	0	0	0	0	0	0	0	0	0
9	2	1	0	0	0	0	0	0	0	0	0	0	0	0	0
10	2	0	0	0	0	0	0	0	0	0	0	0	0	0	0
Mean	1.8	0.3	0	0	0	0	0	0	0	0	0	0	0	0	0
SEM	0.359011	0.213437	0	0	0	0	0	0	0	0	0	0	0	0	0
N	10	10	10	10	10	10	10	10	10	10	10	10	10	10	10
After MSR US
Ind ID	20 sec	40 sec	60 sec	80 sec	100 sec	120 sec	140 sec	160 sec	180 sec	200 sec	220 sec	240 sec	260 sec	280 sec	300 sec
1	2	3	3	2	3	3	3	3	2	3	4	0	0	0	0
2	4	4	2	1	4	3	1	3	3	3	4	3	3	3	4
3	3	4	4	2	3	3	3	2	1	1	1	1	0	5	1
4	2	1	0	0	1	1	1	0	1	0	0	1	2	1	0
5	4	3	2	2	1	1	2	3	2	2	3	3	2	2	0
6	4	1	2	0	0	0	0	0	1	0	0	2	0	0	0
7	2	2	0	1	0	0	1	0	0	0	0	0	0	0	0
8	2	0	0	0	0	2	0	0	0	0	0	0	0	0	2
9	2	2	0	1	1	0	1	1	0	0	0	0	0	0	0
10	1	0	0	1	1	0	1	1	2	0	0	0	0	0	0
Mean	2.6	2	1.3	1	1.4	1.3	1.3	1.3	1.2	0.9	1.2	1	0.7	1.1	0.7
SEM	0.339935	0.471405	0.472582	0.258199	0.452155	0.422953	0.334996	0.422953	0.326599	0.406885	0.553775	0.394405	0.366667	0.546707	0.422953
N	10	10	10	10	10	10	10	10	10	10	10	10	10	10	10
