# Supplementary material for: Cleaner fish recognize self in a mirror via self-face recognition like humans
Source: Proc Natl Acad Sci U S A. 2023 Feb 6;120(7):e2208420120. doi: 10.1073/pnas.2208420120 (PMC9963968; doi:10.1073/pnas.2208420120)
Supplement: Supplementary file 5 — Dataset S04 (XLSX) [file pnas.2208420120.sd04.xlsx]

## Sheet: Sheet1
Dataset S4. Dataset for Fig. 4.
Fig. 4A Aggression frequency against three composite photographs.
Aggression frequency (/5 min)
Ind ID	Self	Neighbor	Stranger
2	2	25	54
3	0	9	12
4	1	4	6
5	1	4	8
6	1	8	13
7	1	6	23
8	2	10	11
9	4	7	13
Mean	1.5	9.125	17.5
SEM	0.422577	2.39372	5.50649
N	8	8	8
Fig. 4B Three types of aggression frequency against three composite photographs.
Rushing frequency (/5 min)
Ind ID	Self	Neighbor	Stranger
2	2	0	5
3	0	0	0
4	0	0	0
5	1	0	1
6	1	0	0
7	1	0	0
8	2	0	0
9	4	6	2
Mean	1.375	0.75	1
SEM	0.460493	0.75	0.626783
N	8	8	8
Bumping frequency (/5 min)
Ind ID	Self	Neighbor	Stranger
2	0	1	15
3	0	1	4
4	0	0	0
5	0	0	3
6	0	0	1
7	0	0	5
8	0	1	2
9	0	1	8
Mean	0	0.5	4.75
SEM	0	0.188982	1.7087
N	8	8	8
Biting frequency (/5 min)
Ind ID	Self	Neighbor	Stranger
2	0	24	34
3	0	8	8
4	0	4	6
5	0	4	4
6	0	8	12
7	0	6	18
8	0	9	9
9	0	0	3
Mean	0	7.875	11.75
SEM	0	2.52443	3.59936
N	8	8	8
Fig. 4C Change of aggression to the three models during 5 min.
Self
Ind ID	20 sec	40 sec	60 sec	80 sec	100 sec	120 sec	140 sec	160 sec	180 sec	200 sec	220 sec	240 sec	260 sec	280 sec	300 sec
1	0	0	0	0	0	0	0	0	0	0	0	0	0	0	0
2	2	0	0	0	0	0	0	0	0	0	0	0	0	0	0
3	0	0	0	0	0	0	0	0	0	0	0	0	0	0	0
4	0	0	0	0	0	0	0	0	0	0	0	0	0	0	0
5	1	0	0	0	0	0	0	0	0	0	0	0	0	0	0
6	1	0	0	0	0	0	0	0	0	0	0	0	0	0	0
7	0	0	0	1	0	0	0	0	0	0	0	0	0	0	0
8	0	0	2	0	0	0	0	0	0	0	0	0	0	0	0
9	3	1	0	0	0	0	0	0	0	0	0	0	0	0	0
10	0	0	0	0	0	0	0	0	0	0	0	0	0	0	0
Mean	0.875	0.125	0.25	0.125	0	0	0	0	0	0	0	0	0	0	0
SEM	0.398098	0.125	0.25	0.125	0	0	0	0	0	0	0	0	0	0	0
N	8	8	8	8	8	8	8	8	8	8	8	8	8	8	8
Neighbor
Ind ID	20 sec	40 sec	60 sec	80 sec	100 sec	120 sec	140 sec	160 sec	180 sec	200 sec	220 sec	240 sec	260 sec	280 sec	300 sec
1	0	0	0	0	0	0	0	0	0	0	0	0	0	0	0
2	10	5	3	2	0	0	0	1	2	1	0	0	1	0	0
3	1	0	0	2	1	0	0	2	1	0	0	1	0	0	1
4	3	1	0	0	0	0	0	0	0	0	0	0	0	0	0
5	1	1	1	0	0	0	0	0	0	0	0	0	0	1	0
6	4	1	1	1	0	0	1	0	0	0	0	0	0	0	0
7	0	2	0	2	0	0	0	1	0	0	0	0	1	0	0
8	0	2	2	2	2	1	0	0	1	0	0	0	0	0	0
9	0	0	0	0	0	0	1	2	0	1	2	0	1	0	0
10	0	0	0	0	0	0	0	0	0	0	0	0	0	0	0
Mean	2.375	1.5	0.875	1.125	0.375	0.125	0.25	0.75	0.5	0.25	0.25	0.125	0.375	0.125	0.125
SEM	1.20915	0.566947	0.398098	0.350382	0.263052	0.125	0.163663	0.313392	0.267261	0.163663	0.25	0.125	0.182981	0.125	0.125
N	8	8	8	8	8	8	8	8	8	8	8	8	8	8	8
Stranger
Ind ID	20 sec	40 sec	60 sec	80 sec	100 sec	120 sec	140 sec	160 sec	180 sec	200 sec	220 sec	240 sec	260 sec	280 sec	300 sec
1	0	0	0	0	0	0	0	0	0	0	0	0	0	0	0
2	7	4	4	2	4	2	2	3	5	2	3	3	3	5	5
3	1	1	0	2	0	0	0	1	0	1	1	1	1	2	1
4	0	1	1	2	2	0	0	0	0	0	0	0	0	0	0
5	0	0	4	0	0	1	1	1	0	0	0	1	0	0	0
6	4	1	1	0	1	0	0	1	1	1	0	1	2	0	0
7	1	2	3	1	1	0	0	3	2	2	5	0	0	2	1
8	2	2	2	2	1	0	1	0	0	0	0	0	1	0	0
9	0	2	2	1	1	0	2	1	0	1	1	0	1	0	1
10	0	0	0	0	0	0	0	0	0	0	0	0	0	0	0
Mean	1.875	1.625	2.125	1.25	1.25	0.375	0.75	1.25	1	0.875	1.25	0.75	1	1.125	1
SEM	0.875	0.419928	0.515388	0.313392	0.453163	0.263052	0.313392	0.411877	0.626783	0.295048	0.647798	0.365963	0.377964	0.639126	0.597614
N	8	8	8	8	8	8	8	8	8	8	8	8	8	8	8
