# Supplementary material for: Cleaner fish recognize self in a mirror via self-face recognition like humans
Source: Proc Natl Acad Sci U S A. 2023 Feb 6;120(7):e2208420120. doi: 10.1073/pnas.2208420120 (PMC9963968; doi:10.1073/pnas.2208420120)
Supplement: Supplementary file 6 — Dataset S05 (XLSX) [file pnas.2208420120.sd05.xlsx]

## Sheet: Sheet1
Dataset S5. Dataset for Experiment 1: Attack frequency against the photographs presented.
IndID	Treatment	Attack frequency (/5 min)	Order
1	1BMSS	21	1st
2	1BMSS	103	1st
3	1BMSS	44	1st
6	1BMSS	28	2nd
12	1BMSS	7	2nd
13	1BMSS	6	2nd
15	1BMSS	10	1st
16	1BMSS	9	1st
17	1BMSS	10	2nd
18	1BMSS	7	2nd
1	2BMUU	23	2nd
2	2BMUU	127	2nd
3	2BMUU	19	2nd
6	2BMUU	35	1st
12	2BMUU	12	1st
13	2BMUU	10	1st
15	2BMUU	11	2nd
16	2BMUU	11	2nd
17	2BMUU	9	1st
18	2BMUU	9	1st
1	3AMSS	2	4th
2	3AMSS	3	3rd
3	3AMSS	1	6th
6	3AMSS	2	5th
12	3AMSS	2	4th
13	3AMSS	0	4th
15	3AMSS	1	6th
16	3AMSS	2	5th
17	3AMSS	1	5th
18	3AMSS	0	3rd
1	4AMUU	35	3rd
2	4AMUU	42	6th
3	4AMUU	39	5th
6	4AMUU	22	3rd
12	4AMUU	25	6th
13	4AMUU	11	5th
15	4AMUU	5	4th
16	4AMUU	8	3rd
17	4AMUU	9	4th
18	4AMUU	6	6th
1	5AMSU	4	5th
2	5AMSU	3	4th
3	5AMSU	1	3rd
6	5AMSU	3	6th
12	5AMSU	2	3rd
13	5AMSU	1	6th
15	5AMSU	2	5th
16	5AMSU	0	4th
17	5AMSU	3	6th
18	5AMSU	2	5th
1	6AMUS	31	6th
2	6AMUS	45	5th
3	6AMUS	34	4th
6	6AMUS	11	4th
12	6AMUS	32	5th
13	6AMUS	10	3rd
15	6AMUS	6	3rd
16	6AMUS	6	6th
17	6AMUS	8	3rd
18	6AMUS	7	4th
