# Supplementary material for: Cleaner fish recognize self in a mirror via self-face recognition like humans
Source: Proc Natl Acad Sci U S A. 2023 Feb 6;120(7):e2208420120. doi: 10.1073/pnas.2208420120 (PMC9963968; doi:10.1073/pnas.2208420120)
Supplement: Supplementary file 7 — Dataset S06 (XLSX) [file pnas.2208420120.sd06.xlsx]

## Sheet: Sheet1
Dataset S6. Dataset for fig. S1: Results of the dear enemy experiment in cleaner fish.
Attack frequency (/5 min)
	Toward the first opponent						Toward the second opponent
Ind ID	1M	1N	1E	2	3		1M	1N	1E	2	3
1	14	18	10	9	7		31	10	9	7	2
2	33	30	26	11	8		31	23	10	14	9
3	28	4	1	0	0		18	6	4	3	1
4	12	9	2	3	2		13	9	12	6	3
5	33	23	22	15	15		24	11	24	19	20
6	17	0	0	1	0		15	3	1	1	1
7	24	19	10	7	1
8	15	11	13	9	10
Mean	22	14.25	10.5	6.875	5.375		22	10.3333	10	8.33333	6
SEM	3.04725	3.55442	3.41216	1.83651	1.94512		3.2249	2.80079	3.25576	2.80079	3.05505
N	8	8	8	8	8		6	6	6	6	6
