# Supplementary material for: Cleaner fish recognize self in a mirror via self-face recognition like humans
Source: Proc Natl Acad Sci U S A. 2023 Feb 6;120(7):e2208420120. doi: 10.1073/pnas.2208420120 (PMC9963968; doi:10.1073/pnas.2208420120)
Supplement: Supplementary file 8 — Dataset S07 (XLSX) [file pnas.2208420120.sd07.xlsx]

## Sheet: Sheet1
Dataset S7. Dataset for blind test.
Result of a blind test: fequency of throat scraping (times /h)
N. Kubo	T. Kobayashi
1	1
0	0
0	0
0	0
0	0
Result of a blind test: Frequency of face and body scraping (times/h)
N. Kubo	T. Kobayashi
1	1
19	20
14	15
0	0
3	3
